# Supplementary material for: Enzymatic characterization of two acetyl-CoA synthetase genes from Populus trichocarpa
Source: Springerplus. 2016 Jun 21;5(1):818. doi: 10.1186/s40064-016-2532-7 (PMC4916118; doi:10.1186/s40064-016-2532-7)
Supplement: Supplementary file 2 — 10.1186/s40064-016-2532-7 Table S6a. Enzyme activity and kinetic analysis of recombinant PtrACS1. [file 40064_2016_2532_MOESM2_ESM.xls]

## Sheet: ACS1 R1
16 2M
0	0.141	0.143	0.002									k1=	0.0022	V=k/EL	E=0.975/	V1	0.00225641	1/v1=	443.182
5	0.141	0.161	0.02									k2=	0.0019			V2	0.00194872	1/v2=	513.158
10	0.141	0.172	0.031									k3=	0.0016			V3	0.00164103	1/v3=	609.375
20	0.141	0.192	0.051									k4=	0.0013			V4	0.00133333	1/v4=	750
30	0.141	0.211	0.07									k5=	0.0012			V5	0.00123077	1/v5=	812.5
60	0.141	0.224										k6=	0.001			V6	0.00102564	1/v6=	975
16 1M												1/s1	0.016667		1/v1
0	0.119	0.12	0.001									1/s2	0.033333		1/v2	513.158		513.158
5	0.119	0.128	0.009									1/s3	0.166667		1/v3	609.375		609.375
10	0.119	0.139	0.02									1/s4	0.333333		1/v4
20	0.119	0.155	0.036									1/s5	1.66667		1/v5	812.5		812.5
30	0.119	0.177	0.058									1/s6	3.33333		1/v6	975		975
60	0.119	0.209
16 0.2M
0	0.14	0.143	0.003
5	0.14	0.152	0.012
10	0.14	0.161	0.021
20	0.14	0.177	0.037
30	0.14	0.192	0.052
60	0.14	0.208
16 0.1M												y=131.3x+556.82
0	0.134	0.14	0.006
5	0.134	0.146	0.012									1/Vm=556.82		vm=1/556.82		0.00179591	1.796umol/Ls
10	0.134	0.154	0.02									km=131.3/556.82		0.235803			0.236mmol/L
20	0.134	0.166	0.032									Vmax					726.27 uM min-1 mg-1
30	0.134	0.18	0.046
60	0.134	0.196
16 0.02M
0	0.131	0.137	0.006
5	0.131	0.14	0.009
10	0.131	0.149	0.018
20	0.131	0.161	0.03
30	0.131	0.171	0.04
60	0.131	0.177
16 0.01M
0	0.129	0.131	0.002
5	0.129	0.139	0.01
10	0.129	0.143	0.014
20	0.129	0.153	0.024
30	0.129	0.161	0.032
60	0.129	0.171

## Sheet: ACS1 R2
16 2M
0	0.256	0.257	0.001								k1=	0.0022	v1=	0.00225641	1/v1=	443.182
5	0.256	0.271	0.015								k2=	0.0017	v2=	0.00174359	1/v2=	573.529
10	0.256	0.278	0.022								k3=	0.0015	v3=	0.00153846	1/v3=	650
20	0.256	0.299	0.043								k4=	0.0013	v4=	0.00133333	1/v4=	750
30	0.256	0.324	0.068								k5=	0.0011	v5=	0.00112821	1/v5=	886.364
60	0.256	0.338									k6=	0.0009	v6=	0.000923077	1/v6=	1083.33
16 1M											1/s1	0.016667	1/v1
0	0.159	0.161	0.002								1/s2	0.033333	1/v2	573.529		573.529
5	0.159	0.173	0.014								1/s3	0.166667	1/v3	650		650
10	0.159	0.179	0.02								1/s4	0.333333	1/v4
20	0.159	0.195	0.036								1/s5	1.66667	1/v5	886.364		886.364
30	0.159	0.214	0.055								1/s6	3.33333	1/v6	1083.33		1083.33
60	0.159	0.221
16 0.2M
0	0.25	0.254	0.004
5	0.25	0.261	0.011
10	0.25	0.273	0.023
20	0.25	0.288	0.038
30	0.25	0.299	0.049
60	0.25	0.334
16 0.1M
0	0.23	0.232	0.002									y=148.74x+604.95
5	0.23	0.238	0.008
10	0.23	0.242	0.012									Vm=1/604.95		0.001653	1.653umol/Ls
20	0.23	0.256	0.026
30	0.23	0.271	0.041									km=148.74/604.95		0.245957	0.246mmol/L
60	0.23	0.272
												Vmax			672.45 uM min-1 mg-1
16 0.02M
0	0.225	0.228	0.003
5	0.225	0.234	0.009
10	0.225	0.239	0.014
20	0.225	0.249	0.024
30	0.225	0.261	0.036
60	0.225	0.28
16 0.01M
0	0.231	0.233	0.002
5	0.231	0.239	0.008
10	0.231	0.243	0.012
20	0.231	0.253	0.022
30	0.231	0.259	0.028
60	0.231	0.271

## Sheet: ACS1 R3
16 2M
0	0.181	0.183	0.002								k1=	0.0019	v1=	0.00194872	1/v1=	513.158
5	0.181	0.19	0.009								k2=	0.0016	v2=	0.00164103	1/v2=	609.375
10	0.181	0.201	0.02								k3=	0.0014	v3=	0.0014359	1/v3=	696.429
20	0.181	0.219	0.038								k4=	0.0011	v4=	0.00112821	1/v4=	886.364
30	0.181	0.24	0.059								k5=	0.001	v5=	0.00102564	1/v5=	975
60	0.181	0.247									k6=	0.0008	v6=	0.000820513	1/v6=	1218.75
16 1M											1/s1	0.016667	1/v1=
0	0.225	0.226	0.001								1/s2	0.033333	1/v2=	609.375			0.016667
5	0.225	0.233	0.008								1/s3	0.166667	1/v3=	696.429			0.033333	513.158	609.375	573.529
10	0.225	0.241	0.016								1/s4	0.333333	1/v4=				0.166667	609.375	696.429	650
20	0.225	0.255	0.03								1/s5	1.66667	1/v5=	975			0.333333
30	0.225	0.274	0.049								1/s6	3.33333	1/v6=	1218.75			1.66667	812.5	975	886.364
60	0.225	0.281															3.33333	975	1218.75	1083.33
16 0.2M
0	0.184	0.185	0.001
5	0.184	0.192	0.008
10	0.184	0.196	0.012
20	0.184	0.212	0.028
30	0.184	0.227	0.043
60	0.184	0.238
16 0.1M
0	0.171	0.172	0.001
5	0.171	0.178	0.007								y=178.05x+643.42
10	0.171	0.184	0.013								vm=1/643.42		0.00155419		1.554umol/Ls
20	0.171	0.197	0.026								km=178.05/643.42		0.276724		0.277mmol/L
30	0.171	0.206	0.035								Vmax				659.13 uM min-1 mg-1
60	0.171	0.215
16 0.02M
0	0.164	0.166	0.002
5	0.164	0.174	0.01
10	0.164	0.18	0.016
20	0.164	0.19	0.026
30	0.164	0.198	0.034
60	0.164	0.202
16 0.01M
0	0.159	0.162	0.003
5	0.159	0.165	0.006
10	0.159	0.171	0.012
20	0.159	0.179	0.02
30	0.159	0.187	0.028
60	0.159	0.204
