# Supplementary material for: Enzymatic characterization of two acetyl-CoA synthetase genes from Populus trichocarpa
Source: Springerplus. 2016 Jun 21;5(1):818. doi: 10.1186/s40064-016-2532-7 (PMC4916118; doi:10.1186/s40064-016-2532-7)
Supplement: Supplementary file 3 — 10.1186/s40064-016-2532-7 Table S6b. Enzyme activity and kinetic analysis of recombinant PtrACS2. [file 40064_2016_2532_MOESM3_ESM.xls]

## Sheet: ACS2 R1
18 2M
0	0.186	0.192	0.006
5	0.186	0.2	0.014								k1=	0.0024	1/k1=	416.667		V=k/EL	v1=	0.00246154	1/v1=	406.25
10	0.186	0.212	0.026								k2=	0.0014	1/k2	714.286			v2	0.0014359		696.429
20	0.186	0.242	0.056								k3=	0.0012	1/k3	833.333			v3	0.00123077		812.5
30	0.186	0.261	0.075								k4=	0.001	1/k4	1000			v4	0.00102564		975
	0.186	0.287									k5=	0.0006	1/k5	1666.67			v5	0.000615385		1625
											k6=	0.0005	1/k5	2000			v6	0.000512821		1950
18 1M											S原1	2mol/L	2000	60	0.0166667	60mmol/L	1/s1	0.016667
0	0.184	0.188	0.004								S原2	1mol/L	1000	30	0.0333333	30mmol/L	1/s2	0.033333
5	0.184	0.195	0.011								S原3	0.2mol/L	200	6	0.166667	6mmol/L	1/s3	0.166667
10	0.184	0.203	0.019								S原4	0.1mol/L	100	3	0.333333	3mmol/L	1/s4	0.333333
20	0.184	0.214	0.03								S原5	0.02mol/L	20	0.6	1.66667	0.6mmol/L	1/s5	1.66667
30	0.184	0.231	0.047								S原6	0.01mol/L	10	0.3	3.33333	0.3mmol/L	1/s6	3.33333
60	0.184	0.251
											1/s1	0.016667	1/v1
18 0.2M											1/s2	0.033333	1/v2	696.429
0	0.183	0.187	0.004								1/s3	0.166667	1/v3	812.5
5	0.183	0.194	0.011								1/s4	0.333333	1/v4	975
10	0.183	0.199	0.016								1/s5	1.66667	1/v5	1625
20	0.183	0.218	0.035								1/s6	3.33333	1/v5
30	0.183	0.227	0.044
60	0.183	0.261	0.078
											y=545.77x+727.06
18 0.1M
0	0.16	0.162	0.002								Vmax=	1/727.06	0.0013754	0.001375mmol/s		1.375umol/Ls
5	0.16	0.167	0.007								Km=	545.77/727.06	0.750653	0.750653mmol/Ls
10	0.16	0.172	0.012								Vmax			256.24 uM min-1 mg-1
20	0.16	0.179	0.019
30	0.16	0.192	0.032
60	0.16	0.202
18 0.02M
0	0.166	0.168	0.002
5	0.166	0.173	0.007
10	0.166	0.177	0.011
20	0.166	0.185	0.019
30	0.166	0.187	0.021
60	0.166	0.199
18-0.01M
0	0.164	0.166	0.002
5	0.164	0.169	0.005
10	0.164	0.171	0.007
20	0.164	0.176	0.012
30	0.164	0.181	0.017
60	0.164	0.206

## Sheet: ACS2 R2
18 2M
0	0.146	0.148	0.002								k1=	0.0023		V=k/EL	v1=	0.00235897	1/v1	423.913
5	0.146	0.157	0.011								k2=	0.0015			v2	0.00153846	1/v2	650
10	0.146	0.171	0.025								k3=	0.0013			v3	0.00133333	1/v3	750
20	0.146	0.192	0.046								k4=	0.0009			v4	0.000923077	1/v4	1083.33
30	0.146	0.216	0.07								k5=	0.0006			v5	0.000615385	1/v5	1625
60	0.146	0.284									k6=	0.0005			v6	0.000512821	1/v6	1950
											1/s1	0.016667		1/V1
18 1M											1/s2	0.033333		1/V2	650
0	0.144	0.146	0.002								1/s3	0.166667		1/V3	750
5	0.144	0.154	0.01								1/s4	0.333333		1/V4	1083.33
10	0.144	0.163	0.019								1/s5	1.66667		1/V5	1625
20	0.144	0.175	0.031								1/s6	3.33333		1/V6
30	0.144	0.188	0.044
60	0.144	0.24	0.096
											y=560.1x+719.03
18 0.2M											Vm=1/719.03		0.00139076	0.001391mmol/Ls		1.391umol/Ls
0	0.143	0.145	0.002								km=560.1/719.03		0.778966	0.778966mmol/L
5	0.143	0.152	0.009								Vmax					258.81 uM min-1 mg-1
10	0.143	0.16	0.017
20	0.143	0.172	0.029
30	0.143	0.184	0.041
60	0.143	0.248
18 0.1M
0	0.135	0.137	0.002
5	0.135	0.139	0.004
10	0.135	0.143	0.008
20	0.135	0.152	0.017
30	0.135	0.163	0.028
60	0.135	0.163
18 0.02M
0	0.137	0.139	0.002
5	0.137	0.141	0.004
10	0.137	0.145	0.008
20	0.137	0.153	0.016
30	0.137	0.156	0.019
60	0.137	0.158
18-0.01M
0	0.13	0.132	0.002
5	0.13	0.134	0.004
10	0.13	0.137	0.007
20	0.13	0.143	0.013
30	0.13	0.148	0.018
60	0.13	0.162	0.032

## Sheet: ACS2 R3
18 2M
0	0.186	0.187	0.001								k1	0.0022	V=k/EL	v1=	0.00225641	1/v1	443.182
5	0.186	0.199	0.013								k2	0.0013		v2	0.00133333	1/v2	750
10	0.186	0.208	0.022								k3	0.0011		v3	0.00112821	1/v3	886.364
20	0.186	0.229	0.043								k4	0.001		v4	0.00102564	1/v4	975
30	0.186	0.253	0.067								k5	0.0007		v5	0.000717949	1/v5	1392.86
60	0.186	0.277									k6	0.0004		v6	0.000410256	1/v6	2437.5
18 1M											1/s1	0.016667		1/v1
0	0.184	0.188	0.004								1/s2	0.033333		1/v2	750
5	0.184	0.194	0.01								1/s3	0.166667		1/v3	886.364
10	0.184	0.204	0.02								1/s4	0.333333		1/v4	975
20	0.184	0.215	0.031								1/s5	1.66667		1/v5	1393.86
30	0.184	0.232	0.048								1/s6	3.33333		1/v6	2437.5
60	0.184	0.265	0.081
													0.016667
													0.033333	750	650	696.429
18 0.2M													0.166667	886.364	750	812.5
0	0.183	0.187	0.004										0.333333	975	1083.33	975
5	0.183	0.193	0.01										1.66667	1393.86	1625	1625
10	0.183	0.197	0.014										3.33333	2437.5
20	0.183	0.209	0.026
30	0.183	0.221	0.038
60	0.183	0.239
18 0.1M
0	0.16	0.162	0.002								vm=1/754.36		0.00132563	0.001326mmol/Ls		1.326umol/Ls
5	0.16	0.168	0.008								km=482.7/754.36		0.63988			0.63988mmol/L
10	0.16	0.173	0.013								Vmax					219.13 uM min-1 mg-1
20	0.16	0.182	0.022
30	0.16	0.191	0.031
60	0.16	0.204
18 0.02M
0	0.166	0.17	0.004
5	0.166	0.175	0.009
10	0.166	0.178	0.012
20	0.166	0.187	0.021
30	0.166	0.191	0.025
60	0.166	0.196
18-0.01M
0	0.164	0.166	0.002
5	0.164	0.168	0.004
10	0.164	0.169	0.005
20	0.164	0.173	0.009
30	0.164	0.177	0.013
60	0.164	0.186
